# Supplementary material for: Characterization of Pathway-Specific Regulator NigR for High Yield Production of Nigericin in Streptomyces malaysiensis F913
Source: Antibiotics (Basel). 2022 Jul 13;11(7):938. doi: 10.3390/antibiotics11070938 (PMC9312159; doi:10.3390/antibiotics11070938)
Supplement: Supplementary file 1 [file antibiotics-11-00938-s001.zip]

Archive with 1 entries (1 files):
- antibiotics-1792362-supplementary.pdf
